# Supplementary material for: Multi-Property De Novo Drug Design Using Deep Learning-Based Knowledge Distillation and Reinforcement Learning
Source: Int J Mol Sci. 2026 Jul 8;27(14):6125. doi: 10.3390/ijms27146125 (PMC13410276; doi:10.3390/ijms27146125)
Supplement: Supplementary file 1 [file ijms-27-06125-s001.zip]

Archive with 1 entries (1 files):
- ijms-4392765-supplementary.pdf
